# Supplementary material for: A gain-of-function screen to identify genes that reduce lifespan in the adult of Drosophila melanogaster
Source: BMC Genet. 2014 Apr 16;15:46. doi: 10.1186/1471-2156-15-46 (PMC4021436; doi:10.1186/1471-2156-15-46)
Supplement: Additional file 1: Table S1 — All GS lines positive for the secondary screen. [file 1471-2156-15-46-S1.xls]

## Sheet: Table S1
Table S1 All GS lines positive for the secondary screen
GS number	Reduced-lifespan genes	hs a	no-hs a
5065	CG11819	6.1	29.0
5196	CG8032	2.8	12.1
5211	embryonic lethal abnormal vision	2.6	43.6
7470	slipper	1.3	16.0
8015	stonewall	3.2	52.0
9272	High mobility group protein D	2.4	41.0
9601	CG16779	4.4	26.0
9689	High mobility group protein D	3.6	54.0
9799	CG30482	6.8	26.3
10504	High mobility group protein D	2.9	27.0
10535	Hepatocyte nuclear factor 4	1.9	48.6
10665	High mobility group protein D	2.6	25.0
10668	CG10321	3.9	27.0
10711	without children	2.8	32.0
10911	Vacuolar H+ ATPase subunit 100-2	7.1	50.4
11030	Transportin	1.9	63.0
11049	Src oncogene at 42A	2.6	11.0
11052	CG3363	3.0	49.0
11121	combgap	2.0	43.0
11124	CG10277	1.9	50.0
11128	Fmr1	7.8	28.0
11427	CG3363	3.1	50.0
11733	stonewall	2.9	39.0
11846	Calpain-A	2.1	46.0
11862	Elongation factor Tu mitochondrial	8.6	42.2
11947	Fmr1	5.0	45.0
12435	Peroxin 16	3.6	31.0
12449	pipsqueak	6.7	51.1
12665	CG8290	4.7	34.9
12910	High mobility group protein D	3.0	46.0
13069	Transportin	1.6	62.0
13072	Heterogeneous nuclear ribonucleoprotein at 27C	3.4	38.0
14710	cadmus	3.0	61.0
14941	transfer RNA:ile:49Fb	3.0	65.1
15168	polyA-binding protein	2.4	46.7
15217	apontic	2.2	44.8
15233	roadkill	6.3	41.8
15270	degringolade	3.0	48.6
15847	Autophagy-specific gene 1	12.6	57.8
15946	elfless	3.3	20.0
16231	dream	1.3	34.6
16440	N-methyl-D-aspartate receptor-associated protein	3.1	13.3
16634	polo	3.9	44.8
16669	chromator	2.0	27.8
16890	Lamin	4.5	28.3
16894	trpγ	1.8	36.8
17467	atlastin	2.5	36.0
a Mean longevity (days)
